# Supplementary material for: Real-World Immunogenicity and Reactogenicity of Two Doses of Pfizer-BioNTech COVID-19 Vaccination in Children Aged 5–11 Years
Source: Vaccines (Basel). 2022 Nov 18;10(11):1954. doi: 10.3390/vaccines10111954 (PMC9693260; doi:10.3390/vaccines10111954)
Supplement: Supplementary file 1 [file vaccines-10-01954-s001.zip]

Archive with 1 entries (1 files):
- vaccines-2035280-supplementary.pdf
